# Supplementary material for: Effect of Neutralizing Monoclonal Antibody Treatment on Early Trajectories of Virologic and Immunologic Biomarkers in Patients Hospitalized With COVID-19
Source: J Infect Dis. 2023 Nov 9;229(3):671–9. doi: 10.1093/infdis/jiad446 (PMC10938202; doi:10.1093/infdis/jiad446)
Supplement: jiad446_Supplementary_Data [file jiad446_supplementary_data.zip]

Archive with 11 entries (11 files):
- TICO-trajectories-20230929-figS1-NAg-line-plots.docx
- TICO-trajectories-20230929-figS2-anti-N-line-plots.docx
- TICO-trajectories-20230929-figS3-anti-S-line-plots.docx
- TICO-trajectories-20230929-figS4-CRP-line-plots.docx
- TICO-trajectories-20230929-figS5-IL-6-line-plots.docx
- TICO-trajectories-20230929-figS6-D-dimer-line-plots.docx
- TICO-trajectories-20230929-tabS1-comorbidities.docx
- TICO-trajectories-20230929-tabS2-pulmonary-ordinal-scale.docx
- TICO-trajectories-20230929-tabS3-follow-up-estimates.docx
- TICO-trajectories-20230929-tabS4-subgroups.docx
- TICO-trajectories-20230929-tabS5-study-group-members.docx
